# Supplementary material for: RBMX2 links Mycobacterium bovis infection to epithelial–mesenchymal transition and lung cancer progression
Source: eLife. 2025 Nov 24;14:RP107132. doi: 10.7554/eLife.107132 (PMC12643470; doi:10.7554/eLife.107132)
Supplement: Figure 3—source data 4. [file elife-107132-fig3-data4.zip]

Archive with 5 entries (4 files):
- Figure 3 source data2/
- Figure 3 source data2/BA1.tif
- Figure 3 source data2/C5.tif
- Figure 3 source data2/OCLN.tif
- Figure 3 source data2/ZO1.tif
