# Supplementary material for: RBMX2 links Mycobacterium bovis infection to epithelial–mesenchymal transition and lung cancer progression
Source: eLife. 2025 Nov 24;14:RP107132. doi: 10.7554/eLife.107132 (PMC12643470; doi:10.7554/eLife.107132)
Supplement: Figure 4—source data 1. [file elife-107132-fig4-data1.zip]

Archive with 9 entries (8 files):
- Figure 4 source data1-1/
- Figure 4 source data1-1/ALL.tif
- Figure 4 source data1-1/BA.tif
- Figure 4 source data1-1/JNK.tif
- Figure 4 source data1-1/P38.tif
- Figure 4 source data1-1/P65.tif
- Figure 4 source data1-1/PJNK.tif
- Figure 4 source data1-1/PP38.tif
- Figure 4 source data1-1/PP65.tif
