# Supplementary material for: RBMX2 links Mycobacterium bovis infection to epithelial–mesenchymal transition and lung cancer progression
Source: eLife. 2025 Nov 24;14:RP107132. doi: 10.7554/eLife.107132 (PMC12643470; doi:10.7554/eLife.107132)
Supplement: Figure 4—source data 2. [file elife-107132-fig4-data2.zip]

Archive with 8 entries (7 files):
- Figure 4 source data1/
- Figure 4 source data1/BA.tif
- Figure 4 source data1/JNK.tif
- Figure 4 source data1/P38.tif
- Figure 4 source data1/P65.tif
- Figure 4 source data1/PJNK1.tif
- Figure 4 source data1/PP38.tif
- Figure 4 source data1/PP65.tif
