# Supplementary material for: RBMX2 links Mycobacterium bovis infection to epithelial–mesenchymal transition and lung cancer progression
Source: eLife. 2025 Nov 24;14:RP107132. doi: 10.7554/eLife.107132 (PMC12643470; doi:10.7554/eLife.107132)
Supplement: Figure 4—source data 6. [file elife-107132-fig4-data6.zip]

Archive with 7 entries (6 files):
- Figure 4 source data3/
- Figure 4 source data3/BA.tif
- Figure 4 source data3/CLDN5.tif
- Figure 4 source data3/OCLN.tif
- Figure 4 source data3/P65.tif
- Figure 4 source data3/PP65.tif
- Figure 4 source data3/ZO1.tif
