# Supplementary material for: RBMX2 links Mycobacterium bovis infection to epithelial–mesenchymal transition and lung cancer progression
Source: eLife. 2025 Nov 24;14:RP107132. doi: 10.7554/eLife.107132 (PMC12643470; doi:10.7554/eLife.107132)
Supplement: Figure 4—source data 8. [file elife-107132-fig4-data8.zip]

Archive with 4 entries (3 files):
- Figure 4 source data4/
- Figure 4 source data4/BA.tif
- Figure 4 source data4/LAMIN.tif
- Figure 4 source data4/P65.tif
