# Supplementary material for: RBMX2 links Mycobacterium bovis infection to epithelial–mesenchymal transition and lung cancer progression
Source: eLife. 2025 Nov 24;14:RP107132. doi: 10.7554/eLife.107132 (PMC12643470; doi:10.7554/eLife.107132)
Supplement: Figure 4—figure supplement 1—source data 2. [file elife-107132-fig4-figsupp1-data2.zip]

Archive with 10 entries (9 files):
- Figure 4-figure suplement 1 source data1/
- Figure 4-figure suplement 1 source data1/ba1.tif
- Figure 4-figure suplement 1 source data1/ba2.tif
- Figure 4-figure suplement 1 source data1/ba3.png
- Figure 4-figure suplement 1 source data1/jnk.tif
- Figure 4-figure suplement 1 source data1/p38.tif
- Figure 4-figure suplement 1 source data1/p65.tif
- Figure 4-figure suplement 1 source data1/pjnk.tif
- Figure 4-figure suplement 1 source data1/pp38.tif
- Figure 4-figure suplement 1 source data1/pp65.tif
