# Supplementary material for: RBMX2 links Mycobacterium bovis infection to epithelial–mesenchymal transition and lung cancer progression
Source: eLife. 2025 Nov 24;14:RP107132. doi: 10.7554/eLife.107132 (PMC12643470; doi:10.7554/eLife.107132)
Supplement: Figure 6—figure supplement 1—source data 1. [file elife-107132-fig6-figsupp1-data1.zip]

Archive with 8 entries (8 files):
- ALL.tif
- __MACOSX/._ALL.tif
- ba.png
- __MACOSX/._ba.png
- mmp9.tif
- __MACOSX/._mmp9.tif
- nc.tif
- __MACOSX/._nc.tif
