# Supplementary material for: RBMX2 links Mycobacterium bovis infection to epithelial–mesenchymal transition and lung cancer progression
Source: eLife. 2025 Nov 24;14:RP107132. doi: 10.7554/eLife.107132 (PMC12643470; doi:10.7554/eLife.107132)
Supplement: Figure 6—figure supplement 1—source data 2. [file elife-107132-fig6-figsupp1-data2.zip]

Archive with 4 entries (3 files):
- Figure 6-figure suplement 1 source data1/
- Figure 6-figure suplement 1 source data1/ba.tif
- Figure 6-figure suplement 1 source data1/mmp9.tif
- Figure 6-figure suplement 1 source data1/nc.tif
