# Supplementary material for: RBMX2 links Mycobacterium bovis infection to epithelial–mesenchymal transition and lung cancer progression
Source: eLife. 2025 Nov 24;14:RP107132. doi: 10.7554/eLife.107132 (PMC12643470; doi:10.7554/eLife.107132)
Supplement: Figure 7—source data 3. [file elife-107132-fig7-data3.zip]

Archive with 6 entries (5 files):
- Figure 7 source data2-1/
- Figure 7 source data2-1/ALL.tif
- Figure 7 source data2-1/BA.tif
- Figure 7 source data2-1/MMP9.tif
- Figure 7 source data2-1/P65.tif
- Figure 7 source data2-1/PP65.tif
