# Supplementary material for: RBMX2 links Mycobacterium bovis infection to epithelial–mesenchymal transition and lung cancer progression
Source: eLife. 2025 Nov 24;14:RP107132. doi: 10.7554/eLife.107132 (PMC12643470; doi:10.7554/eLife.107132)
Supplement: Supplementary file 1. [file elife-107132-supp1.zip]

Archive with 2 entries (1 files):
- Supplementary Table1/
- Supplementary Table1/Supplementary Table1.tif
